# Supplementary material for: Mendelian randomization reveals the causal association between gout and hearing impairment in older adults
Source: Medicine (Baltimore). 2024 May 31;103(22):e38259. doi: 10.1097/MD.0000000000038259 (PMC11142788; doi:10.1097/MD.0000000000038259)
Supplement: Supplementary file 1 [file medi-103-e38259-s001.xlsx]

## Sheet: Sheet1
SNP	effect allele	other allele	beta	se	eaf	pval
rs1001817	C	T	0.0088	0.0012	0.51	3.02e-13
rs10257273	A	T	0.0064	0.0017	0.85	0.000197
rs10811438	G	C	0.0033	0.0012	0.61	0.00826
rs10835420	T	A	0.0035	0.0014	0.75	0.0125
rs10875606	C	A	0.0067	0.0013	0.32	3.1e-07
rs10875622	A	G	0.0075	0.0012	0.58	1e-09
rs11125776	T	G	0.0038	0.0018	0.85	0.0298
rs11224896	T	C	0.0085	0.002	0.89	1.39e-05
rs112520848	C	G	0.0036	0.0012	0.39	0.00426
rs11258652	C	A	0.0094	0.0014	0.76	5.11e-11
rs12140153	G	T	0.0165	0.0024	0.9	5.21e-12
rs12614085	C	T	0.0125	0.0045	0.09	0.00563
rs13033444	G	A	0.0082	0.0014	0.28	1.2e-09
rs13284688	C	T	0.0144	0.0015	0.21	1.85e-21
rs140506252	A	T	0.02	0.0049	0.98	3.87e-05
rs1592544	C	T	0.0056	0.0012	0.5	5.29e-06
rs17265513	C	T	0.0073	0.0015	0.2	1.55e-06
rs174541	C	T	0.0083	0.0013	0.36	7.7e-11
rs1883048	C	T	0.0033	0.0012	0.52	0.00654
rs2099810	A	G	0.0038	0.0012	0.5	0.00193
rs224111	G	A	0.0067	0.0012	0.61	8.36e-08
rs2250377	A	G	0.011	0.0013	0.34	1.31e-17
rs2370926	T	C	0.0032	0.0013	0.63	0.0116
rs2431108	C	T	0.0162	0.0013	0.33	1.4e-36
rs2653349	A	G	0.0156	0.0015	0.21	3e-25
rs2699869	A	C	0.0059	0.0026	0.45	0.0214
rs271057	C	T	0.0084	0.0014	0.25	1.86e-09
rs2769916	A	G	0.008	0.0013	0.69	1.26e-09
rs2786547	C	T	0.0065	0.0016	0.82	4.16e-05
rs35039375	G	A	0.0101	0.0021	0.09	2.16e-06
rs351776	C	A	0.0044	0.0012	0.55	0.000352
rs385199	A	C	0.0158	0.0015	0.77	2.65e-25
rs3935190	A	G	0.0064	0.0012	0.54	1.58e-07
rs4236060	T	C	0.0041	0.0014	0.27	0.00235
rs4604518	G	A	0.0056	0.0012	0.55	3.67e-06
rs4983329	A	C	0.0061	0.0012	0.56	5.65e-07
rs60222088	C	A	0.0073	0.0017	0.85	1.36e-05
rs60920123	G	A	0.0026	0.0012	0.57	0.0324
rs62189006	A	G	0.0063	0.0021	0.91	0.00316
rs7422655	C	T	0.0059	0.0014	0.26	1.65e-05
rs77154532	A	G	0.0048	0.0012	0.64	0.000108
rs80163246	C	T	0.0094	0.0019	0.12	1.23e-06
rs9389556	G	C	0.004	0.0014	0.26	0.00324
rs9460110	C	T	0.0051	0.0013	0.37	7.21e-05
rs971415	A	G	0.0085	0.0018	0.88	3.02e-06
rs9883093	G	T	0.0065	0.0013	0.63	2.46e-07
rs9939355	C	T	0.0029	0.0012	0.44	0.0197
rs10108725	T	C	0.073204	0.0133	0.222	3.32e-08
rs1024582	G	A	-0.098904	0.0115	0.66	6.27e-18
rs10791097	G	T	-0.0766	0.0109	0.52	2.05e-12
rs11027857	A	G	0.063998	0.0109	0.587	3.67e-09
rs111294930	G	A	-0.087699	0.0143	0.219	9.29e-10
rs11139497	A	T	0.0656	0.0118	0.336	2.65e-08
rs11191419	A	T	-0.101601	0.0118	0.334	6.69e-18
rs11693528	G	C	0.102797	0.0136	0.185	4.73e-14
rs117074560	T	C	-0.156595	0.0277	0.037	1.66e-08
rs11740474	T	A	0.062695	0.0112	0.412	2e-08
rs1191551	G	T	-0.071697	0.0131	0.784	4.21e-08
rs12704290	A	G	-0.106105	0.0168	0.131	2.59e-10
rs12826178	T	G	-0.168206	0.0244	0.073	5.7e-12
rs12887734	T	G	0.088304	0.0121	0.273	3.72e-13
rs13261481	G	T	-0.062402	0.011	0.591	1.66e-08
rs1339227	T	C	-0.063302	0.0114	0.355	3.06e-08
rs1498232	C	T	-0.072004	0.0118	0.697	1.21e-09
rs1509378	G	A	-0.0692	0.0119	0.646	5.39e-09
rs17108967	C	T	0.065296	0.0115	0.343	1.21e-08
rs17194490	T	G	0.0966	0.0148	0.165	6.38e-11
rs2053079	G	A	0.071797	0.0127	0.265	1.74e-08
rs2103655	A	G	0.0766	0.0119	0.664	1.24e-10
rs215411	A	T	0.0692	0.0115	0.327	1.68e-09
rs2332700	G	C	-0.0771	0.0125	0.756	7.38e-10
rs2414718	A	G	0.069797	0.011	0.617	1.98e-10
rs28681284	T	C	-0.101601	0.0141	0.214	6.35e-13
rs2909457	A	G	-0.059697	0.0109	0.574	4.25e-08
rs34796896	A	G	-0.082198	0.0135	0.194	1.23e-09
rs35998080	T	G	0.069004	0.0112	0.45	6.95e-10
rs36068923	G	A	0.083501	0.0134	0.187	4.14e-10
rs3849046	T	C	0.062496	0.0109	0.508	1.04e-08
rs4129585	C	A	-0.079301	0.0109	0.558	3.61e-13
rs4391122	G	A	0.078005	0.0109	0.462	8.9e-13
rs4648845	T	C	0.067201	0.0119	0.479	1.74e-08
rs4702	A	G	-0.080505	0.0115	0.574	2.62e-12
rs4766428	T	C	0.069395	0.0112	0.459	6.12e-10
rs55775495	T	C	-0.068996	0.0114	0.701	1.56e-09
rs5995756	C	T	-0.072497	0.0109	0.54	2.91e-11
rs73036062	A	G	-0.089104	0.0135	0.21	3.68e-11
rs73191547	T	A	0.066899	0.0115	0.286	6.13e-09
rs73229090	A	C	-0.0995	0.0177	0.121	1.95e-08
rs75968099	T	C	0.080104	0.0114	0.351	2.31e-12
rs7601312	G	A	0.058997	0.0108	0.484	4.67e-08
rs760648	A	G	0.075803	0.0118	0.416	1.27e-10
rs76355118	G	A	0.154399	0.0278	0.041	2.78e-08
rs77149735	A	G	0.284502	0.0485	0.016	4.4e-09
rs7819570	T	G	0.076498	0.014	0.207	4.47e-08
rs7893279	G	T	-0.1124	0.0175	0.125	1.24e-10
rs8055219	A	G	0.076998	0.0127	0.259	1.45e-09
rs832190	T	C	-0.069897	0.0113	0.613	5.73e-10
rs9636107	G	A	0.079595	0.0108	0.497	2.17e-13
